# Supplementary material for: CPIRD: A successful Thai programme to produce clinically competent medical graduates
Source: F1000Res. 2015 Jun 18;4:158. [Version 1] doi: 10.12688/f1000research.6638.1 (PMC4648210; doi:10.12688/f1000research.6638.1)
Supplement: Medical students academic performance and MLE results for four cohorts — Admission indicates three different tracks including CPIRD, Direct track and National track; NLE indicates National License Examination; Yr1–Yr5 indicates First to Fifth year GPA. [file f1000research-4-7131-s0000.tgz]

Archive with 1 entries (1 files):
- 29d3fbc9-299d-411e-972e-0a46e1da1988_Data1.csv
