# Supplementary material for: CPIRD: A successful Thai programme to produce clinically competent medical graduates
Source: F1000Res. 2015 Jun 18;4:158. [Version 1] doi: 10.12688/f1000research.6638.1 (PMC4648210; doi:10.12688/f1000research.6638.1)
Supplement: Medical students academic performance and MLE results for four cohorts — Admission indicates three different tracks including CPIRD, Direct track and National track; NLE indicates National License Examination; Yr1–Yr5 indicates First to Fifth year GPA. [file f1000research-4-7131-s0000.tgz › 29d3fbc9-299d-411e-972e-0a46e1da1988_Data1.csv]

No.	Gender	Admission	NLE1	NLE2	NLE3	yr1	yr2	yr3	yr4	yr5	Cohort
1	female	CPIRD	P	P	P	3.04	3.13	3.33	3.39	3.28	2003
2	female	Direct Track	P	P	F	3.43	3.37	3.45	3.4	3.43	2003
3	male	National Track	P	P	P	3.71	3.61	3.64	3.37	3.44	2003
4	male	Direct Track	P	P	F	3.29	3.49	3.52	2.94	3.18	2003
5	male	CPIRD	F	F	P	3.54	3.51	3.48	3.54	3.49	2003
6	female	National Track	P	P	F	3.05	3.14	3.25	3.14	3.21	2003
7	male	Direct Track	P	P	F	3.23	3.27	3.37	3.16	3.33	2003
8	female	National Track	P	P	F	3.44	3.37	3.48	3.49	3.51	2003
9	female	CPIRD	F	P	P	3.15	3.09	3.15	3.15	3.17	2003
10	male	CPIRD	P	P	P	3.48	3.69	3.73	3.72	3.74	2003
11	male	National Track	P	P	P	2.87	3.15	3.25	3.1	3.14	2003
12	female	Direct Track	P	P	P	3.95	3.83	3.86	3.61	3.8	2003
13	male	Direct Track	P	P	P	3.45	3.27	3.34	3.29	3.36	2003
14	male	Direct Track	P	P	P	3.25	3.44	3.5	3.64	3.54	2003
15	female	Direct Track	P	P	P	3.57	3.51	3.5	3.29	3.35	2003
16	female	CPIRD	P	P	F	3.04	3.03	3.21	3.18	3.28	2003
17	male	Direct Track	P	P	P	3.23	3.13	3.32	3.19	3.21	2003
18	male	Direct Track	P	P	P	3.37	3.36	3.44	3.16	3.18	2003
19	male	National Track	P	P	P	3.02	2.93	3.14	3.03	3.01	2003
20	female	CPIRD	P	P	F	2.8	2.78	2.93	2.76	2.94	2003
21	female	National Track	P	P	P	3.7	3.66	3.69	3.47	3.45	2003
22	female	National Track	F	F	P	3.07	3.09	3.18	3.13	3.06	2003
23	female	Direct Track	P	P	P	3.66	3.59	3.69	3.43	3.55	2003
24	female	National Track	P	P	P	3.11	3.31	3.5	3.2	3.29	2003
25	male	National Track	P	P	F	3.16	3.25	3.22	2.94	3.07	2003
26	male	National Track	P	P	P	2.7	2.83	3.14	3.49	3.25	2003
27	male	Direct Track	P	P	P	2.84	2.78	2.89	2.71	2.72	2003
28	male	National Track	P	P	F	3.26	3.11	3.16	2.61	3.02	2003
29	male	Direct Track	P	P	P	3.61	3.65	3.68	3.31	3.37	2003
30	male	National Track	P	P	P	3.61	3.55	3.67	3.31	3.43	2003
31	female	National Track	P	P	P	3.82	3.65	3.72	3.36	3.49	2003
32	female	National Track	F	P	P	3.33	3.38	3.38	3.29	3.36	2003
33	male	Direct Track	P	P	P	3.5	3.44	3.43	3.07	3.07	2003
34	male	Direct Track	P	P	F	3.33	3.27	3.27	2.93	3.1	2003
35	male	Direct Track	P	P	P	3.66	3.67	3.73	3.51	3.55	2003
36	male	Direct Track	P	P	P	4	3.93	3.95	3.59	3.72	2003
37	male	National Track	F	P	P	2.98	3.01	3.13	2.6	2.91	2003
38	male	CPIRD	F	F	P	2.57	2.67	2.87	2.77	2.68	2003
39	male	Direct Track	P	P	P	3.44	3.53	3.61	3.64	3.45	2003
40	female	National Track	P	P	P	2.88	2.95	3.05	3.2	3.01	2003
41	male	Direct Track	P	P	P	3.54	3.5	3.56	3.26	3.34	2003
42	male	CPIRD	P	P	P	3.26	3.2	3.2	3.11	3.11	2003
43	female	Direct Track	P	P	P	3.11	3.14	3.14	2.89	3.07	2003
44	male	National Track	P	P	P	3.33	3.3	3.36	3.37	3.37	2003
45	male	National Track	P	P	P	3.8	3.76	3.65	3.14	3.25	2003
46	male	Direct Track	P	P	F	3.56	3.46	3.5	3.16	3.15	2003
47	female	Direct Track	P	P	P	3.75	3.7	3.7	3.29	3.49	2003
48	female	CPIRD	P	P	P	3.26	3.46	3.59	3.65	3.73	2003
49	male	National Track	P	P	P	3.26	3.25	3.38	2.8	3.06	2003
50	female	Direct Track	P	P	P	3.84	3.65	3.68	3.4	3.66	2003
51	male	Direct Track	P	P	P	3.03	2.99	3.15	2.99	2.95	2003
52	female	National Track	P	P	F	3.38	3.41	3.6	3.41	3.56	2003
53	male	CPIRD	F	P	F	2.55	2.66	2.82	2.95	2.97	2003
54	female	National Track	P	P	P	3.36	3.12	3.18	2.96	2.97	2003
55	male	Direct Track	P	P	P	3.6	3.44	3.47	3.03	3.37	2003
56	female	Direct Track	P	P	P	3.41	3.37	3.47	3.13	3.17	2003
57	male	National Track	P	P	P	2.98	2.92	3.05	3.03	3	2003
58	female	CPIRD	F	P	P	2.84	2.83	2.97	3.06	3.13	2003
59	female	CPIRD	P	P	P	3.13	3.17	3.29	3.12	3.26	2003
60	male	Direct Track	P	P	P	3.33	3.45	3.44	2.69	3.1	2003
61	female	National Track	P	P	P	3.55	3.45	3.48	3.44	3.46	2003
62	male	Direct Track	P	P	P	2.98	3.12	3.16	3.16	3.14	2003
63	male	Direct Track	P	P	P	3.27	3.29	3.39	3.26	3.36	2003
64	female	Direct Track	P	P	P	3.3	3.38	3.48	3.37	3.49	2003
65	female	Direct Track	P	P	P	3.36	3.2	3.35	3.1	3.22	2003
66	female	Direct Track	P	P	P	3.85	3.82	3.82	3.76	3.83	2003
67	female	National Track	P	P	P	3.91	3.8	3.82	3.03	3.43	2003
68	female	CPIRD	P	P	F	2.9	2.97	3.1	3.24	3.27	2003
69	female	CPIRD	P	P	P	3.29	3.33	3.39	3.37	3.48	2003
70	female	National Track	P	P	P	3.27	3.27	3.32	2.97	3.13	2003
72	male	Direct Track	P	P	P	3.3	3.28	3.37	3.36	3.47	2003
73	female	National Track	P	P	P	3.33	3.24	3.37	2.97	3.28	2003
74	female	Direct Track	P	P	P	3.65	3.51	3.57	3.01	3.25	2003
75	female	National Track	P	P	P	3.18	3.13	3.21	2.86	3.05	2003
76	female	National Track	P	P	P	3.33	3.23	3.26	3.21	3.23	2003
77	female	National Track	P	P	F	2.86	2.87	3.04	3.07	2.91	2003
78	female	National Track	P	P	P	3.04	3.22	3.31	3	3.25	2003
79	male	Direct Track	P	P	P	2.91	3	3.09	2.96	3.03	2003
80	female	Direct Track	P	P	P	3.31	3.37	3.48	3.07	3.24	2003
81	female	National Track	P	P	P	3.44	3.37	3.43	3.24	3.43	2003
82	female	National Track	P	P	P	2.97	3.15	3.29	3.27	3.2	2003
83	female	Direct Track	P	P	P	3.22	3.47	3.62	3.6	3.55	2003
84	female	Direct Track	P	P	P	3.59	3.62	3.67	3.5	3.47	2003
85	female	Direct Track	P	P	P	3.53	3.66	3.74	3.36	3.54	2003
86	female	Direct Track	P	P	P	3.64	3.52	3.6	3.43	3.52	2003
87	female	Direct Track	P	P	P	3.4	3.53	3.56	3.51	3.54	2003
88	male	National Track	P	P	P	2.88	2.97	3.11	2.7	2.9	2003
89	female	Direct Track	P	P	P	3.5	3.41	3.48	3.27	3.39	2003
90	male	National Track	P	P	P	3.45	3.3	3.38	2.81	2.98	2003
91	female	CPIRD	P	P	P	3.67	3.51	3.55	3.52	3.63	2003
92	male	National Track	P	P	P	2.92	3.05	3.14	2.84	3.09	2003
93	male	Direct Track	P	P	P	3.39	3.29	3.33	2.96	3.04	2003
94	male	Direct Track	P	P	P	3.34	3.22	3.31	2.87	3.05	2003
95	female	Direct Track	P	P	P	3.69	3.63	3.72	3.5	3.6	2003
96	male	Direct Track	P	P	P	3.58	3.57	3.54	3.31	3.37	2003
97	female	National Track	P	P	P	3.31	3.29	3.41	3.13	3.37	2003
98	male	Direct Track	P	P	P	3.96	3.94	3.95	3.43	3.64	2003
99	female	National Track	P	P	P	3.22	2.94	3.05	2.74	2.89	2003
100	male	Direct Track	P	P	P	3.16	3.26	3.46	3.43	3.5	2003
101	male	CPIRD	F	F	F	2.63	2.51	2.74	2.61	2.69	2003
102	female	CPIRD	F	P	P	2.68	2.72	2.89	3.05	3.04	2003
103	male	National Track	P	P	P	3.2	3.25	3.28	3	3.24	2003
104	female	National Track	P	P	P	3.63	3.33	3.33	3.29	3.29	2003
105	female	Direct Track	P	P	P	3.41	3.36	3.48	3.06	3.22	2003
106	male	Direct Track	P	P	P	3.75	3.83	3.88	3.57	3.71	2003
107	male	National Track	P	P	P	3.47	3.56	3.63	3.41	3.51	2003
108	male	CPIRD	P	P	P	3.04	3.02	3.12	3.27	3.21	2003
109	female	Direct Track	P	P	P	3.43	3.4	3.5	3.64	3.42	2003
110	male	National Track	F	F	F	3.33	3.27	3.19	2.86	2.95	2003
111	female	CPIRD	F	P	P	2.83	2.81	2.97	3.1	3.13	2003
112	male	Direct Track	P	P	P	3.52	3.51	3.6	3.19	3.45	2003
113	male	Direct Track	P	P	P	2.83	2.8	2.93	2.94	3.27	2003
114	female	Direct Track	P	P	P	3.26	3.35	3.34	3	3.2	2003
115	female	National Track	P	P	F	3.84	3.79	3.74	2.86	3.32	2003
116	female	National Track	P	P	P	3.64	3.59	3.61	2.97	3.2	2003
117	male	Direct Track	P	P	P	3.44	3.34	3.52	3.46	3.44	2003
118	male	National Track	P	P	P	3.72	3.82	3.85	3.51	3.67	2003
119	male	Direct Track	P	P	P	3.25	3.27	3.39	3.39	3.28	2003
120	female	National Track	P	P	F	3.5	3.53	3.54	3.29	3.33	2003
121	male	Direct Track	P	P	P	3.58	3.63	3.63	3.54	3.54	2003
122	female	National Track	P	P	P	3.84	3.84	3.84	3.6	3.59	2003
123	male	National Track	F	P	P	3.14	3.18	3.22	3.09	3.25	2003
124	female	Direct Track	P	P	P	3.77	3.84	3.84	3.44	3.69	2003
125	female	National Track	P	P	P	3.41	3.44	3.51	3.29	3.45	2003
1	female	CPIRD	P	P	P	3.66	3.59	3.66	3.73	3.68	2004
2	female	Direct Track	P	P	P	3.79	3.85	3.77	3.67	3.61	2004
3	female	Direct Track	P	P	P	3.55	3.41	3.3	3.35	3.32	2004
4	female	National Track	P	F	NA	2.98	2.96	2.97	2.94	2.9	2004
5	male	Direct Track	P	P	P	2.98	3.05	3.05	3.1	3.09	2004
6	male	Direct Track	P	P	P	3.72	3.6	3.6	3.66	3.62	2004
7	male	National Track	P	P	P	3.28	3.13	3.16	3.15	3.15	2004
8	male	Direct Track	P	P	F	3.17	3.01	2.97	2.92	2.75	2004
9	male	CPIRD	P	P	F	3.09	2.86	2.89	3.18	3.12	2004
10	female	CPIRD	P	P	P	3.21	3.06	3	3.07	3.08	2004
11	female	CPIRD	P	P	F	3.8	3.72	3.76	3.73	3.53	2004
12	female	National Track	P	P	P	3.59	3.61	3.63	3.58	3.56	2004
14	male	CPIRD	P	P	P	3.2	3.33	3.36	3.51	3.48	2004
15	female	CPIRD	P	P	P	2.67	2.73	2.83	3.16	3.23	2004
16	female	Direct Track	P	P	P	3.25	3.04	3.07	3.11	3.08	2004
17	female	Direct Track	P	P	P	3.73	3.62	3.64	3.46	3.47	2004
18	female	Direct Track	P	P	P	3.45	3.41	3.37	3.28	3.25	2004
19	male	Direct Track	P	P	P	3.6	3.48	3.49	3.5	3.49	2004
20	female	National Track	P	P	P	3.69	3.52	3.58	3.4	3.38	2004
21	female	CPIRD	P	P	P	2.9	2.8	2.77	2.83	2.92	2004
22	female	CPIRD	P	P	P	3.45	3.27	3.31	3.43	3.36	2004
23	female	National Track	P	P	P	3.65	3.59	3.59	3.54	3.51	2004
24	male	National Track	P	P	P	3.39	3.3	3.3	3.37	3.44	2004
25	female	Direct Track	P	P	P	3.9	3.69	3.65	3.52	3.46	2004
26	female	CPIRD	P	P	P	3.39	3.22	3.23	3.25	3.24	2004
27	female	Direct Track	P	P	F	3.82	3.55	3.56	3.56	3.39	2004
28	male	Direct Track	P	P	F	3.51	3.42	3.33	3.22	3.18	2004
29	male	Direct Track	P	P	P	3.45	3.44	3.46	3.58	3.57	2004
31	male	National Track	P	P	P	3.58	3.34	3.17	3.22	3.19	2004
32	female	National Track	P	P	P	3.79	3.48	3.47	3.39	3.36	2004
33	male	National Track	P	P	P	3.88	3.8	3.78	3.69	3.67	2004
34	female	National Track	P	P	P	3.67	3.63	3.73	3.57	3.52	2004
35	female	National Track	P	P	P	3.85	3.78	3.71	3.53	3.6	2004
36	female	Direct Track	P	P	F	3.88	3.72	3.71	3.56	3.41	2004
37	male	National Track	F	P	P	3.14	3.03	2.97	2.89	2.91	2004
38	male	Direct Track	P	P	P	3.78	3.77	3.77	3.69	3.6	2004
39	female	CPIRD	P	P	P	3.31	3.32	3.32	3.5	3.43	2004
40	female	National Track	F	P	F	3.02	2.81	2.81	2.85	2.82	2004
41	male	Direct Track	F	P	F	3.42	2.41	2.39	2.45	2.42	2004
42	male	Direct Track	P	P	F	3.29	3.2	3.11	3.07	3.09	2004
43	female	Direct Track	P	P	P	3.78	3.65	3.68	3.64	3.67	2004
44	female	National Track	F	P	F	2.5	2.65	2.64	2.77	2.71	2004
45	female	National Track	P	P	P	3.82	3.58	3.79	3.7	3.58	2004
46	male	Direct Track	F	P	P	3.76	3.35	3.26	2.95	3.01	2004
47	male	Direct Track	P	P	P	3.52	3.36	3.24	3.34	3.12	2004
48	male	National Track	P	P	P	3.33	3.27	3.26	3.23	3.26	2004
49	female	CPIRD	P	P	P	3.36	2.98	2.96	3.29	3.33	2004
50	male	Direct Track	P	P	F	3.97	3.85	3.83	3.68	3.63	2004
51	male	Direct Track	P	P	P	3.45	3.46	3.46	3.26	3.24	2004
52	female	National Track	P	P	F	3.7	3.59	3.62	3.49	3.5	2004
53	male	National Track	P	P	P	3.19	3.01	3.03	3.12	3.11	2004
54	female	National Track	P	P	P	3.61	3.55	3.52	3.49	3.46	2004
55	male	National Track	P	P	P	3.5	3.39	3.49	3.51	3.45	2004
56	male	Direct Track	P	P	P	3.54	3.51	3.55	3.31	3.42	2004
57	male	Direct Track	P	P	P	3.7	3.56	3.66	3.62	3.56	2004
58	female	Direct Track	P	P	P	3.71	3.65	3.69	3.6	3.48	2004
59	female	Direct Track	F	P	P	3.16	3.04	2.99	3.05	3.14	2004
60	female	National Track	P	P	F	3.07	3.05	3.09	3.16	3.13	2004
61	male	National Track	P	P	P	2.96	3.01	3.08	3.03	3.05	2004
62	female	CPIRD	P	P	P	3.44	3.4	3.29	3.33	3.42	2004
63	female	CPIRD	P	P	P	3.71	3.37	3.39	3.3	3.2	2004
64	male	Direct Track	P	P	F	3.79	3.72	3.66	3.49	3.48	2004
65	female	CPIRD	F	P	P	2.98	3	2.98	3.08	3.05	2004
66	female	National Track	P	P	F	3.7	3.32	3.33	3.23	3.17	2004
67	female	Direct Track	P	P	P	3.8	3.76	3.77	3.48	3.38	2004
68	female	National Track	P	P	P	3.48	3.36	3.28	3.05	3.16	2004
69	female	Direct Track	P	P	P	3.97	3.9	3.95	3.92	3.95	2004
70	male	National Track	P	P	P	3.7	3.41	3.29	3.18	3.23	2004
71	female	National Track	F	P	P	3.28	3.15	3.09	3.11	3.1	2004
72	female	National Track	P	P	F	3.27	3.19	3.18	3.12	3.14	2004
73	female	National Track	P	P	P	3.56	3.26	3.2	3.22	3.17	2004
74	male	CPIRD	F	P	P	3.12	3.02	2.99	3.17	3.22	2004
75	male	National Track	F	F	P	3.05	2.83	2.79	2.92	2.86	2004
76	male	National Track	P	P	F	3.27	3.29	3.25	3.16	3.12	2004
77	male	National Track	F	P	F	3.13	2.92	2.84	3.02	2.94	2004
78	female	National Track	P	P	P	3.41	3.28	3.33	3.22	3.22	2004
79	female	Direct Track	P	P	P	3.87	3.6	3.64	3.54	3.53	2004
80	male	Direct Track	P	P	P	3.84	3.83	3.89	3.71	3.65	2004
81	male	National Track	P	P	P	3.74	3.55	3.56	3.33	3.38	2004
82	female	National Track	P	P	F	3.04	2.88	2.9	3.01	2.97	2004
83	female	National Track	P	P	P	3.63	3.28	3.19	3.1	3.2	2004
84	female	National Track	P	P	P	3.59	3.48	3.5	3.53	3.43	2004
85	female	CPIRD	P	P	P	3.39	3.19	3.17	3.28	3.25	2004
86	female	Direct Track	P	P	F	3.87	3.5	3.66	3.39	3.41	2004
87	female	Direct Track	F	P	F	3.61	3.36	3.29	3.38	3.31	2004
88	female	National Track	P	P	F	3.52	3.24	3.24	3.21	3.22	2004
90	female	CPIRD	P	P	P	2.93	2.84	2.84	3.04	3.12	2004
91	female	National Track	P	P	P	3.52	3.4	3.34	3.13	3.22	2004
92	female	Direct Track	P	P	P	3.8	3.65	3.73	3.5	3.54	2004
93	male	National Track	P	P	P	3.75	3.53	3.59	3.59	3.51	2004
94	female	National Track	P	P	P	3.81	3.52	3.63	3.47	3.44	2004
95	male	National Track	P	P	P	3.69	3.53	3.4	3.32	3.36	2004
96	female	Direct Track	P	P	F	3.86	3.59	3.65	3.39	3.31	2004
97	female	CPIRD	P	P	P	3.44	3.41	3.39	3.6	3.64	2004
98	female	National Track	P	P	F	3.54	3.36	3.35	3.35	3.16	2004
99	female	National Track	P	P	F	3.75	3.45	3.52	3.39	3.4	2004
100	female	National Track	F	P	F	2.94	2.8	2.78	2.86	2.8	2004
101	female	Direct Track	P	P	P	3.84	3.62	3.72	3.66	3.71	2004
102	female	Direct Track	P	P	P	3.98	3.9	3.93	3.83	3.79	2004
103	female	Direct Track	P	P	P	3.88	3.65	3.77	3.71	3.66	2004
104	female	Direct Track	P	P	P	3.81	3.58	3.66	3.57	3.53	2004
105	male	National Track	P	P	F	3.16	3.27	3.33	3.3	3.34	2004
106	male	Direct Track	P	P	F	3.52	3.4	3.36	3.19	3.26	2004
107	female	National Track	P	P	P	3.72	3.49	3.42	3.28	3.22	2004
108	female	National Track	F	P	P	3.42	3.36	3.3	3.18	3.33	2004
109	female	National Track	F	P	P	3.27	3.05	2.88	3	3.02	2004
110	male	Direct Track	P	P	F	3.15	3.21	3.32	3.29	3.33	2004
111	female	CPIRD	P	P	P	3.45	3.27	3.19	3.15	3.13	2004
112	female	National Track	P	P	F	3.29	3.23	3.26	3.24	3.12	2004
113	male	CPIRD	F	P	P	3.34	3.28	3.27	3.36	3.43	2004
114	female	National Track	P	P	F	2.79	2.73	2.77	2.89	2.82	2004
115	female	CPIRD	P	P	P	3.08	2.96	2.99	3.17	3.23	2004
116	male	National Track	P	P	F	3.27	3.24	3.25	3.11	3.17	2004
117	female	Direct Track	P	P	P	3.41	3.45	3.47	3.46	3.44	2004
118	female	National Track	P	P	P	3.27	3.26	3.22	3.27	3.24	2004
119	male	Direct Track	P	P	P	3.77	3.37	3.45	3.35	3.38	2004
120	male	National Track	F	P	F	3.03	2.88	2.84	3.05	2.91	2004
121	female	National Track	F	F	NA	2.9	2.71	2.56	2.63	2.6	2004
122	female	CPIRD	F	P	P	3.42	3.18	3.13	3.12	3.16	2004
123	male	National Track	P	P	F	3.48	3.51	3.46	3.32	3.26	2004
124	female	National Track	P	P	F	3.92	3.62	3.52	3.35	3.27	2004
125	female	National Track	P	P	P	3.71	3.51	3.49	3.44	3.31	2004
126	female	National Track	F	P	P	3.08	3.11	2.96	2.91	2.93	2004
127	male	National Track	F	F	P	2.97	2.63	2.67	2.66	2.76	2004
128	male	National Track	P	P	P	3.25	3.09	3.1	3.12	3.06	2004
129	male	National Track	P	P	P	3.47	3.44	3.5	3.41	3.33	2004
130	male	National Track	F	P	F	3.35	3.17	3.11	2.98	3.04	2004
131	male	Direct Track	P	P	F	3.83	3.5	3.56	3.39	3.31	2004
133	female	CPIRD	P	P	P	3.41	3.24	3.3	3.31	3.26	2004
134	female	National Track	F	P	F	3.01	2.94	2.85	3.01	2.97	2004
135	female	CPIRD	P	P	P	3.76	3.61	3.61	3.62	3.54	2004
136	female	Direct Track	P	P	P	3.81	3.63	3.62	3.65	3.51	2004
137	female	National Track	P	P	P	3.28	2.96	2.93	2.95	2.94	2004
139	male	National Track	P	P	F	3.86	3.73	3.7	3.54	3.33	2004
140	male	National Track	P	P	F	3.3	3.13	3.1	3.31	3.14	2004
141	male	National Track	F	P	F	2.32	2.74	2.85	2.83	2.83	2004
142	male	National Track	P	P	P	3.41	3.07	3.13	3.17	2.98	2004
143	female	National Track	P	P	P	3.81	3.54	3.59	3.51	3.32	2004
144	female	National Track	P	P	F	3.59	3.3	3.32	3.19	3.25	2004
145	female	National Track	F	P	F	2.77	2.7	2.68	2.72	2.76	2004
146	female	National Track	F	P	P	3.6	3.44	3.44	3.3	3.37	2004
147	female	National Track	F	P	NA	2.82	2.71	2.54	2.8	2.68	2004
148	female	National Track	P	P	P	3.59	3.52	3.5	3.41	3.25	2004
149	female	National Track	P	P	P	3.2	3.13	3.26	3.2	3.09	2004
150	male	National Track	F	F	NA	3.16	3.02	2.93	2.97	2.95	2004
151	female	Direct Track	F	P	F	3.51	3.33	3.25	3.09	3.16	2004
152	female	CPIRD	P	P	P	3.05	3.05	3.06	3.35	3.38	2004
153	female	National Track	P	P	P	3.41	3.47	3.41	3.28	3.13	2004
154	female	National Track	P	P	P	3.33	3.22	3.28	3.06	2.93	2004
155	female	National Track	P	P	P	3.54	3.39	3.41	3.35	3.33	2004
156	female	CPIRD	F	P	P	2.71	2.71	2.75	2.99	2.88	2004
157	male	National Track	P	P	F	3.07	3.01	3.05	3.04	3.06	2004
158	female	National Track	P	P	P	3.63	3.51	3.41	3.32	3.12	2004
159	male	CPIRD	P	P	P	3.19	3.09	3.09	3.39	3.4	2004
160	male	National Track	P	P	F	3.56	3.23	3.13	2.8	2.95	2004
161	female	National Track	F	P	F	2.95	2.98	3.03	2.98	3	2004
162	male	National Track	P	P	F	3.33	3.23	3.28	3.17	3.07	2004
163	female	Direct Track	P	P	P	3.73	3.64	3.59	3.55	3.41	2004
164	male	Direct Track	P	P	P	3.63	3.35	3.35	3.16	3.09	2004
165	female	National Track	P	P	P	3.8	3.6	3.6	3.54	3.41	2004
166	female	National Track	P	P	P	3.05	2.96	2.76	2.88	2.85	2004
167	female	National Track	F	P	P	3.19	2.98	2.91	2.95	2.93	2004
1	female	National Track	P	P	P	3.26	3.27	3.3	3.25	3.11	2005
2	female	Direct Track	P	P	P	3.94	3.88	3.86	3.66	3.59	2005
3	male	Direct Track	F	P	P	3	2.63	2.7	2.72	2.7	2005
4	female	Direct Track	P	P	P	3.36	3.2	3.21	3.35	3.23	2005
5	male	National Track	P	P	P	3.17	3.04	3.1	3.22	3.36	2005
6	female	CPIRD	F	P	P	2.88	2.76	2.89	3.28	3.18	2005
7	female	National Track	P	P	P	3.45	3.35	3.33	3.18	3.3	2005
8	male	CPIRD	F	P	P	2.86	2.79	2.89	3.13	2.94	2005
9	male	CPIRD	F	P	P	2.41	2.35	2.5	2.86	2.68	2005
10	male	Direct Track	P	P	P	3.52	3.26	3.19	3.14	3.3	2005
11	male	Direct Track	P	P	P	2.98	3.14	3.22	3.12	3.32	2005
12	male	Direct Track	P	P	P	3.13	2.96	3.37	3.31	3.19	2005
13	female	CPIRD	F	P	P	2.96	2.99	3.08	3.3	3.16	2005
14	male	National Track	P	P	P	3.33	3.33	3.44	3.57	3.57	2005
15	female	CPIRD	P	P	P	3.05	3.03	3.06	3.05	2.98	2005
16	female	CPIRD	F	P	P	2.67	2.71	2.83	3.07	3.14	2005
17	male	Direct Track	F	P	P	3.41	3.21	3.27	3.26	3.2	2005
18	female	National Track	P	P	P	3.09	3	3.07	3	2.95	2005
19	female	CPIRD	P	P	P	3.33	3.19	3.24	3.45	3.45	2005
20	female	CPIRD	F	P	P	2.84	2.78	2.88	3	2.95	2005
21	female	Direct Track	P	P	P	2.95	2.94	3.04	3.2	3.22	2005
22	female	National Track	F	P	P	3.29	3.06	3.07	2.98	3.03	2005
23	female	National Track	F	P	P	3.55	3.48	3.45	3.29	3.2	2005
24	male	CPIRD	P	P	P	3.43	3.46	3.49	3.34	3.3	2005
25	male	National Track	F	P	P	2.76	2.5	2.6	2.74	2.89	2005
26	female	National Track	P	P	P	3.47	3.47	3.47	3.45	3.41	2005
27	female	CPIRD	P	P	P	2.92	3.5	2.93	2.86	2.9	2005
28	female	National Track	P	P	P	3.37	2.87	3.35	3.23	3.34	2005
29	male	National Track	P	P	P	3.32	3.42	3.47	3.59	3.42	2005
30	female	CPIRD	P	P	P	3.41	3.45	3.53	3.68	3.61	2005
31	male	National Track	P	P	P	3.32	3.06	3.13	3.19	3.19	2005
32	male	National Track	P	P	P	3.29	3.09	3.15	3.15	3.09	2005
33	male	Direct Track	P	P	P	3.94	3.79	3.77	3.62	3.65	2005
34	female	Direct Track	P	P	P	3.63	3.57	3.57	3.62	3.6	2005
35	female	Direct Track	P	P	P	3.19	3.17	3.21	3.03	3.16	2005
36	female	National Track	F	P	P	3.66	3.45	3.36	3.2	3.09	2005
38	female	Direct Track	P	P	P	3.96	3.97	3.92	3.85	3.83	2005
39	male	Direct Track	P	P	P	3.19	2.89	2.99	2.97	3.02	2005
40	female	National Track	P	P	P	3.57	3.51	3.6	3.54	3.65	2005
41	male	Direct Track	P	P	F	2.65	2.47	2.65	2.88	2.84	2005
42	male	CPIRD	P	P	P	2.97	3.03	3.16	3.34	3.47	2005
43	male	Direct Track	P	P	P	3.33	3.2	3.34	3.38	3.23	2005
44	female	National Track	P	P	P	3.54	3.56	3.61	3.67	3.68	2005
45	male	National Track	F	P	F	2.89	2.7	2.72	2.66	2.62	2005
46	female	Direct Track	P	P	P	3.63	3.55	3.57	3.63	3.6	2005
47	male	National Track	P	P	P	3.15	3.11	3.17	3.17	3.17	2005
48	male	CPIRD	P	P	P	2.8	2.69	2.72	2.87	2.65	2005
49	male	CPIRD	P	P	P	3.5	3.29	3.25	3.19	3.21	2005
50	male	National Track	P	P	P	3.43	3	2.97	3.06	2.96	2005
51	male	Direct Track	P	P	P	2.75	2.87	3.03	3.16	3.12	2005
52	male	National Track	P	P	F	3.15	3.09	3.1	3.12	3.1	2005
53	male	Direct Track	P	P	P	3.27	3.11	3.2	3.15	3.34	2005
54	female	CPIRD	P	P	P	3.2	2.95	3.15	3.25	3.39	2005
55	female	National Track	P	P	P	3.54	3.17	3.24	3.16	3.11	2005
56	female	CPIRD	P	P	P	3.13	3.11	3.25	3.29	3.36	2005
57	female	National Track	P	P	P	2.72	2.45	2.56	2.85	2.77	2005
58	female	National Track	F	P	P	3.84	3.53	3.56	3.61	3.41	2005
59	male	CPIRD	F	P	P	2.13	2.28	2.39	2.74	2.55	2005
60	female	CPIRD	F	P	P	2.48	2.41	2.55	2.92	2.91	2005
61	male	CPIRD	P	P	P	2.63	2.67	2.86	3.07	3.01	2005
62	male	Direct Track	P	P	P	3.8	3.4	3.45	3.21	3.3	2005
63	male	National Track	P	P	F	3.14	2.87	2.85	2.74	2.71	2005
64	female	CPIRD	P	P	P	3.14	3.7	3.12	3.16	3.32	2005
65	female	Direct Track	F	P	P	3.63	3.44	3.43	3.35	3.32	2005
66	female	National Track	P	P	P	3.45	3.34	3.44	3.54	3.43	2005
67	female	CPIRD	P	P	P	3.17	3.17	3.19	3.01	3.05	2005
68	female	Direct Track	P	P	F	3.46	3.21	3.17	3.19	3.11	2005
69	female	CPIRD	F	P	P	2.92	2.92	2.95	2.96	2.54	2005
70	female	CPIRD	P	F	P	2.49	2.56	2.57	2.53	2.49	2005
71	male	Direct Track	F	P	P	3.94	3.88	3.88	3.74	3.66	2005
72	female	Direct Track	P	P	P	3.52	3.18	3.17	3.14	3.12	2005
73	male	Direct Track	F	P	P	3.51	3.23	3.26	3.45	3.4	2005
74	male	National Track	P	P	P	3.27	3.1	3.23	3.24	3.27	2005
75	female	CPIRD	P	P	P	3.12	3.12	3.12	3.11	3.16	2005
76	female	Direct Track	P	P	P	3.57	3.48	3.54	3.4	3.26	2005
77	male	National Track	P	P	P	3.41	3.49	3.54	3.45	3.41	2005
78	male	National Track	F	P	P	3.14	2.88	2.92	2.9	2.87	2005
79	female	CPIRD	P	P	P	2.84	2.89	2.88	2.78	2.67	2005
80	male	National Track	P	P	P	3.26	3.06	3.24	3.15	3.32	2005
81	male	Direct Track	P	P	P	3.5	3.23	3.18	3.2	3.06	2005
82	male	National Track	P	P	P	3.88	3.73	3.74	3.59	3.48	2005
83	female	National Track	P	P	P	3.46	3.3	3.41	3.36	3.42	2005
84	female	National Track	P	P	P	3.34	3.35	3.45	3.52	3.4	2005
85	female	CPIRD	P	P	P	2.85	2.8	2.87	3.07	2.99	2005
86	male	CPIRD	F	P	P	2.95	2.92	2.93	3.02	2.95	2005
87	male	Direct Track	P	P	P	3.55	3.56	3.5	3.51	3.37	2005
88	male	Direct Track	P	P	P	3.41	3.17	3.14	3.17	3.2	2005
89	male	National Track	P	F	P	3.3	2.84	2.9	2.97	3.02	2005
90	female	CPIRD	F	F	P	2.64	2.59	2.69	2.79	2.71	2005
91	male	National Track	P	P	P	3.35	3.13	3.08	3.05	2.99	2005
92	female	Direct Track	P	P	P	3.89	3.7	3.74	3.54	3.45	2005
93	male	Direct Track	P	P	P	3.15	2.88	3.02	3.08	2.99	2005
94	female	National Track	F	P	F	3.11	2.85	2.93	2.98	3.04	2005
95	female	National Track	F	P	P	2.77	2.84	2.91	3	2.94	2005
96	female	CPIRD	P	P	P	3.19	3.19	3.24	3.48	3.4	2005
97	male	National Track	P	P	P	3.78	3.48	3.52	3.27	3.34	2005
98	male	CPIRD	P	P	P	2.95	2.93	3	3.2	3.3	2005
99	female	CPIRD	F	P	P	2.77	2.73	2.89	2.94	2.93	2005
100	female	CPIRD	P	P	P	3.72	3.72	3.69	3.64	3.7	2005
101	female	Direct Track	P	P	P	3.85	3.82	3.8	3.68	3.7	2005
102	male	National Track	F	P	F	2.67	3.36	2.55	2.65	2.54	2005
103	female	Direct Track	P	P	P	3.57	3.16	3.38	3.32	3.39	2005
104	male	CPIRD	P	P	F	3.23	3.18	3.19	3.26	2.95	2005
105	female	Direct Track	P	P	P	3.41	3.24	3.19	3.08	3.3	2005
106	female	Direct Track	P	P	P	3.46	3.06	3.15	3.1	3.28	2005
107	female	CPIRD	P	P	P	3.25	3.18	3.15	3.13	3.14	2005
108	female	CPIRD	P	P	P	2.63	2.58	2.7	2.87	2.78	2005
109	female	CPIRD	P	P	P	3.96	3.95	3.95	3.71	3.83	2005
110	female	CPIRD	F	P	P	3.34	3.31	3.39	3.62	3.68	2005
111	female	CPIRD	P	P	P	3.51	3.51	3.57	3.37	3.26	2005
112	male	CPIRD	F	P	P	3.7	3.52	3.48	3.36	3.47	2005
113	male	National Track	P	P	P	3.11	2.93	2.98	2.98	2.81	2005
114	male	National Track	P	P	P	3.75	3.78	3.83	3.72	3.68	2005
115	male	Direct Track	P	P	P	3.98	3.7	3.64	3.02	3.03	2005
116	female	National Track	P	P	P	3.13	3.3	3.41	3.43	3.48	2005
117	female	CPIRD	P	P	P	3.11	3.07	3.16	3.28	3.31	2005
118	female	National Track	F	P	F	3.23	2.72	2.76	2.98	2.72	2005
119	male	National Track	P	P	P	3.05	3.33	3.47	3.45	3.61	2005
120	male	Direct Track	P	P	P	3.79	3.54	3.5	3.33	3.36	2005
121	male	CPIRD	F	P	P	3	2.86	2.89	3.07	2.75	2005
122	male	CPIRD	F	P	P	3.19	3.17	3.07	3.1	3.08	2005
123	male	Direct Track	F	P	P	3.9	3.69	3.7	3.51	3.3	2005
124	female	CPIRD	P	P	P	2.9	2.9	3	3.06	3.17	2005
126	male	National Track	F	P	P	3.45	3.47	3.59	3.67	3.73	2005
127	female	National Track	P	P	F	3.36	2.96	2.94	2.8	2.83	2005
128	male	National Track	P	P	F	3.39	3.31	3.38	3.2	3.3	2005
129	male	CPIRD	P	P	P	3.38	3.18	3.14	3.17	3.14	2005
130	male	National Track	P	P	P	3.22	3.04	3.09	3.18	3.11	2005
131	male	National Track	P	P	P	2.94	2.9	2.93	2.78	2.92	2005
132	female	National Track	P	P	P	3.34	3.04	3.06	2.85	2.97	2005
133	male	Direct Track	F	F	P	3.85	3.65	3.5	3.48	3.45	2005
134	female	Direct Track	P	P	P	3.26	3.04	3.15	3.13	3.33	2005
135	female	National Track	P	P	P	3.22	3.1	3.21	3.22	3.33	2005
136	female	National Track	P	P	P	3.38	3.31	3.38	3.21	3.12	2005
137	female	National Track	F	P	P	2.76	2.5	2.66	2.88	2.81	2005
138	female	National Track	P	P	P	3.79	3.63	3.59	3.22	3.31	2005
139	female	National Track	P	P	P	3.29	3.1	3.15	3.1	3.23	2005
140	male	National Track	F	P	F	2.74	2.67	2.77	2.79	2.64	2005
141	female	National Track	F	P	P	3.33	3.09	3.03	3.05	3.08	2005
142	female	CPIRD	P	P	F	2.47	2.5	2.71	2.99	3.07	2005
143	female	Direct Track	F	P	P	3.79	3.57	3.57	3.57	3.55	2005
144	male	National Track	F	P	P	2.79	2.62	2.55	2.68	2.65	2005
145	male	CPIRD	F	P	P	3.32	3.07	3.05	2.94	2.97	2005
146	female	National Track	P	P	P	3	2.77	2.84	2.83	2.88	2005
147	male	CPIRD	P	P	P	3.4	3.4	3.32	3.24	3.24	2005
148	male	National Track	P	P	P	3	2.89	2.92	3	2.89	2005
149	male	National Track	P	P	P	3.6	3.25	3.21	3.21	3.09	2005
150	female	National Track	P	P	F	2.94	3	3.11	3.26	2.97	2005
151	male	National Track	P	P	P	3	2.87	3	3.15	3.07	2005
152	female	National Track	F	P	P	3.55	3.2	3.25	3.13	3.09	2005
153	male	Direct Track	P	P	P	4	3.9	3.89	3.73	3.83	2005
154	female	Direct Track	P	P	P	3.65	3	3.67	3.73	3.65	2005
155	female	CPIRD	P	P	P	3.1	3.63	3.14	3.5	3.38	2005
156	female	National Track	P	P	P	3.56	3.65	3.66	3.36	3.46	2005
157	female	Direct Track	P	P	P	3.76	3.44	3.41	3.18	3.21	2005
158	female	National Track	F	P	P	3.09	3.14	3.39	3.47	3.55	2005
159	female	CPIRD	P	P	P	2.73	2.68	2.78	2.81	2.8	2005
160	female	CPIRD	P	P	P	2.86	2.96	3.05	3.04	3.04	2005
161	male	Direct Track	P	P	P	3.33	3.22	3.27	3.05	2.97	2005
162	female	CPIRD	P	P	P	3.34	3.1	3.35	3.5	3.33	2005
163	male	Direct Track	P	P	P	3.39	3.24	3.31	3.07	3.03	2005
164	male	CPIRD	F	P	P	3.03	2.97	3.02	3.02	3	2005
165	male	CPIRD	F	F	P	2.6	2.8	2.79	2.81	2.79	2005
166	female	National Track	P	P	P	3.57	3.63	3.62	3.6	3.49	2005
1	male	Direct Track	P	P	P	3.69	3.6	3.58	3.38	3.35	2006
2	male	National Track	P	P	F	3.01	3.16	3.25	3.46	3.19	2006
3	male	National Track	P	P	P	3.44	3.28	3.34	3.26	2.99	2006
4	female	CPIRD	P	P	P	3.44	3.33	3.29	3.26	2.87	2006
5	male	Direct Track	P	P	P	3.38	3.27	3.27	3.21	2.87	2006
6	male	Direct Track	P	P	P	3.51	3.5	3.56	3.51	3.4	2006
7	female	CPIRD	P	P	P	3.78	3.71	3.61	3.72	3.66	2006
8	male	CPIRD	P	P	F	3.86	3.83	3.82	3.19	2.71	2006
12	male	Direct Track	P	P	P	3.31	3.42	3.49	3.26	2.85	2006
16	female	CPIRD	P	P	P	3.59	3.28	3.21	3.52	3.23	2006
18	female	CPIRD	P	P	F	2.89	2.72	2.79	2.92	2.71	2006
20	female	Direct Track	F	P	P	3.55	3.4	3.32	3.38	3.11	2006
21	male	CPIRD	P	P	P	3.05	3.11	3.18	3.43	3.16	2006
23	female	Direct Track	P	P	P	3.4	3.5	3.57	3.13	2.81	2006
24	female	Direct Track	P	P	P	3.34	3.34	3.39	2.78	2.8	2006
25	female	National Track	P	P	P	3.25	3.2	3.32	3.39	3.02	2006
26	female	National Track	F	P	P	3.29	3.17	3.15	2.92	2.65	2006
27	female	National Track	P	P	F	3.17	3.09	3.15	3.06	2.77	2006
28	female	CPIRD	P	P	P	3.32	3.49	3.51	3.4	3.11	2006
29	female	CPIRD	P	P	P	3.48	3.5	3.57	3.5	3.19	2006
34	female	Direct Track	F	P	P	3.66	3.48	3.45	3.35	2.9	2006
35	female	National Track	P	P	F	3.27	3.12	3.13	3.39	3.16	2006
36	male	Direct Track	P	P	P	3.13	3.04	3.16	3.72	3.64	2006
37	male	Direct Track	P	P	P	3.8	3.68	3.69	3.38	3.13	2006
39	male	National Track	F	P	P	2.67	2.58	2.64	3.65	3.5	2006
41	female	Direct Track	P	P	P	3.26	3.28	3.35	3.39	3.15	2006
43	male	Direct Track	P	P	P	3.53	3.55	3.54	3.1	2.81	2006
47	male	National Track	P	P	P	3.28	3.25	3.11	3.55	3.44	2006
48	male	Direct Track	P	P	P	3.39	3.3	3.27	3.19	2.76	2006
49	female	National Track	P	P	P	3.02	3.11	3.23	3.23	3.03	2006
51	male	National Track	P	P	F	3.07	3.09	3.02	2.9	2.84	2006
53	female	Direct Track	P	P	P	3.38	3.18	3.14	3.47	3	2006
54	male	Direct Track	P	P	P	3.67	3.62	3.56	3.11	3.07	2006
55	female	National Track	P	P	P	3.26	3.34	3.42	3.36	3.35	2006
58	female	Direct Track	P	P	P	3.32	3.3	3.42	2.89	2.72	2006
62	female	CPIRD	P	P	P	3	2.97	3.02	3.11	3.19	2006
63	female	CPIRD	P	P	P	3.66	3.61	3.64	3.22	2.81	2006
65	female	CPIRD	P	P	P	3.3	3.4	3.45	NA	NA	2006
66	female	Direct Track	P	P	P	3.47	3.51	3.49	3.48	2.95	2006
68	female	CPIRD	F	P	P	2.77	2.66	2.69	3.48	2.95	2006
70	female	CPIRD	P	P	P	3.44	3.21	3.24	3.27	3.11	2006
72	female	National Track	F	P	P	3.35	3.27	3.17	3.05	2.5	2006
73	male	National Track	P	P	P	3.66	3.56	3.5	3.22	NA	2006
74	male	National Track	P	P	P	3.75	3.51	3.48	2.82	2.54	2006
75	female	CPIRD	P	P	P	3.58	3.37	3.34	2.78	2.68	2006
76	female	CPIRD	F	F	F	3.08	2.63	2.74	3.14	2.77	2006
77	female	CPIRD	F	P	P	2.92	2.78	2.66	3.19	2.98	2006
78	female	National Track	P	P	P	3.16	3.13	3.21	3.07	3	2006
79	male	National Track	F	P	NA	2.41	2.71	2.78	3.15	2.73	2006
80	female	Direct Track	P	P	P	3.39	3.36	3.35	3.1	2.82	2006
81	male	Direct Track	P	P	P	3.46	3.17	3.26	3.68	3.53	2006
86	female	National Track	P	P	P	3.4	3.39	3.43	3.71	3.65	2006
88	male	Direct Track	F	P	F	2.47	2.47	2.45	3.4	2.96	2006
90	female	CPIRD	F	P	P	2.69	2.61	2.7	3.59	3.42	2006
91	male	Direct Track	P	P	P	3.19	3.01	2.91	3.85	3.42	2006
94	male	Direct Track	P	P	P	3.14	3.05	3.1	2.78	NA	2006
95	male	Direct Track	P	P	P	3.36	3.3	3.25	3.14	3.06	2006
96	female	CPIRD	F	P	P	3.2	2.94	2.91	3.3	2.96	2006
101	female	CPIRD	F	P	P	3.21	2.91	2.96	3.57	3.59	2006
102	female	National Track	P	P	P	3.09	3.02	3.01	3.53	3.29	2006
103	female	CPIRD	P	P	P	3.82	3.53	3.48	3.59	3.32	2006
105	male	CPIRD	P	P	P	3.25	3.41	3.48	3.6	3.11	2006
108	female	National Track	P	P	P	3.25	3.4	3.41	2.94	2.94	2006
109	female	CPIRD	P	P	F	3.57	3.55	3.55	2.92	2.65	2006
110	female	CPIRD	P	P	F	2.91	3	3.1	2.82	2.93	2006
113	male	Direct Track	P	P	P	3.47	3.58	3.66	3.06	2.7	2006
115	male	CPIRD	P	P	P	2.98	2.67	2.59	2.94	2.93	2006
120	male	National Track	P	P	P	3.7	3.61	3.53	3.05	2.83	2006
121	female	Direct Track	P	P	P	3.16	3.11	3.27	3.35	3.12	2006
122	male	CPIRD	P	P	P	3.39	3.5	3.57	3.28	3.12	2006
123	male	CPIRD	P	P	P	3.45	3.18	3.25	2.93	2.57	2006
124	female	National Track	P	P	P	3.39	3.33	3.4	3.26	3.11	2006
125	female	National Track	P	P	P	3.16	3.18	3.23	NA	NA	2006
128	female	Direct Track	P	P	P	3.26	3.15	3.23	3.51	3.41	2006
129	male	National Track	P	P	P	2.69	2.92	2.94	3.26	2.99	2006
131	female	CPIRD	F	P	P	3.36	2.99	2.97	2.68	2.71	2006
133	female	National Track	F	P	P	3.27	3.17	3.13	3.52	3.18	2006
134	male	Direct Track	P	P	P	3.26	3.26	3.32	3.13	3.04	2006
135	female	Direct Track	P	P	P	3.46	3.17	3.18	2.98	2.76	2006
140	male	CPIRD	P	P	P	3.02	3.03	2.94	3.56	3.47	2006
143	female	CPIRD	P	P	P	2.8	2.94	3.06	3.17	3.12	2006
145	female	CPIRD	F	P	P	2.65	2.24	2.44	3.09	2.88	2006
146	female	CPIRD	P	P	F	3.35	3.17	3.18	2.64	2.13	2006
147	female	National Track	P	P	P	3.36	3.23	3	3.44	3.13	2006
148	female	Direct Track	P	P	P	3.89	3.76	3.78	3.4	3.17	2006
149	female	CPIRD	P	P	F	2.52	2.73	2.89	2.59	1.91	2006
150	female	CPIRD	F	P	P	2.67	2.62	2.72	3.48	3.16	2006
151	female	CPIRD	F	P	P	3.4	3.13	3.06	3.14	2.96	2006
153	female	CPIRD	P	P	F	3.2	3.01	3.01	3.72	3.52	2006
154	female	National Track	P	P	P	2.78	2.96	3.05	3.3	3.26	2006
157	female	CPIRD	P	P	P	3.17	3.42	3.43	3.31	2.87	2006
158	male	National Track	P	P	P	3.8	3.86	3.79	2.88	2.76	2006
159	male	CPIRD	F	P	P	3.05	2.64	2.61	3.39	3.13	2006
161	male	Direct Track	P	P	P	3.19	3.31	3.28	3.13	3.43	2006
163	male	National Track	P	P	P	3.6	3.45	3.45	3.31	2.93	2006
165	female	National Track	P	P	P	3.58	3.4	3.41	3.14	3.04	2006
166	male	Direct Track	P	F	F	3.64	3.25	3.06	3.17	2.72	2006
168	female	CPIRD	P	P	F	2.82	2.82	2.91	2.9	2.79	2006
169	male	CPIRD	P	P	P	2.75	2.71	2.75	3.28	3.16	2006
170	female	Direct Track	P	P	P	3.84	3.83	3.8	3.22	2.9	2006
171	male	Direct Track	P	P	P	3.33	3.25	3.33	3.55	3.02	2006
172	male	National Track	F	F	P	3.32	3.05	2.71	3.71	3.37	2006
174	male	CPIRD	P	P	P	3.23	3.21	3.21	3.17	3.21	2006
178	male	National Track	P	P	P	3.63	3.49	3.4	3.07	2.68	2006
179	female	National Track	P	P	P	3.47	3.23	3.29	3.22	2.93	2006
180	female	CPIRD	P	P	P	3.76	3.59	3.53	3.27	2.99	2006
182	female	National Track	P	P	P	3.38	3.35	3.44	3.02	2.91	2006
183	male	Direct Track	P	P	P	3.41	3.36	3.36	3.52	3.19	2006
184	female	Direct Track	P	P	P	3.55	3.54	3.61	3.3	3.04	2006
185	male	National Track	P	P	F	2.98	2.83	2.91	3.48	3.04	2006
9	male	Direct Track	P	F	P	3.57	3.26	3.18	3.61	3.35	2006
10	female	CPIRD	P	P	F	3.3	3.02	3.18	3.03	3.1	2006
11	female	Direct Track	P	P	P	3.39	3.2	3.27	3.19	3.2	2006
13	male	CPIRD	P	P	F	3.32	3.06	3.04	3.38	3.4	2006
14	female	CPIRD	F	P	P	3.04	2.77	2.83	3.36	2.72	2006
15	male	Direct Track	P	P	P	3.96	3.98	3.93	3.36	3.02	2006
17	female	CPIRD	P	P	F	3.54	3.25	3.23	3.61	3.66	2006
19	male	Direct Track	P	P	P	3.41	3.2	3.18	3.03	3.2	2006
22	male	Direct Track	P	P	P	3.27	3.25	3.38	3.06	2.78	2006
30	female	National Track	P	P	P	3.26	3.25	3.28	3.35	3.16	2006
31	female	National Track	P	P	P	3.53	3.24	3.26	2.68	2.83	2006
32	female	Direct Track	P	P	P	3.96	3.76	3.67	3.71	3.36	2006
33	male	Direct Track	P	P	P	3.7	3.65	3.59	2.98	2.64	2006
38	male	Direct Track	P	P	P	3.55	3.4	3.32	3.22	3.11	2006
40	female	Direct Track	P	P	P	3.91	3.88	3.82	3.71	3.44	2006
42	male	CPIRD	P	P	P	3.35	3.21	3.13	3.43	3.04	2006
44	female	National Track	P	P	P	3.84	3.83	3.79	3.73	3.49	2006
45	male	CPIRD	P	P	P	3.54	3.44	3.41	3.14	2.78	2006
46	male	National Track	P	P	P	3.48	3.17	3.25	3.1	2.77	2006
50	female	CPIRD	P	P	P	3.36	3.14	3.14	3.26	3.19	2006
52	male	CPIRD	P	P	P	3.53	3.53	3.6	3.05	2.89	2006
56	female	Direct Track	P	P	P	3.98	3.84	3.81	3.44	3.31	2006
57	female	CPIRD	F	P	P	3.17	2.56	2.51	3.17	2.94	2006
59	female	National Track	P	P	P	2.9	2.95	3.09	2.89	2.42	2006
60	female	National Track	P	P	P	3.54	3.57	3.56	3.11	2.76	2006
61	female	CPIRD	F	P	P	3.28	2.9	2.88	3.26	3.27	2006
64	female	Direct Track	P	P	F	3.6	3.75	3.78	3.14	3.02	2006
67	female	National Track	P	P	F	3	2.94	2.98	3.44	3.26	2006
69	male	National Track	P	P	P	3.96	3.82	3.71	3.4	3.41	2006
82	female	Direct Track	P	P	P	3.66	3.64	3.65	3.38	2.96	2006
83	female	Direct Track	P	P	P	3.69	3.63	3.66	3.17	3	2006
84	male	CPIRD	P	P	P	3.03	3.01	3.15	3.07	NA	2006
85	female	Direct Track	P	P	P	3.03	2.86	2.93	3.43	3.06	2006
87	male	National Track	P	P	P	2.79	2.61	2.74	2.94	2.56	2006
89	female	Direct Track	P	P	P	3.53	3.41	3.41	3.42	3.18	2006
92	male	CPIRD	P	P	P	3.94	3.9	3.78	3.43	3	2006
93	female	National Track	P	P	P	3.52	3.43	3.42	3.13	NA	2006
97	female	CPIRD	F	F	NA	2.03	1.95	2.2	3.17	NA	2006
99	male	Direct Track	F	P	P	2.75	2.95	3	3.09	3.19	2006
100	male	National Track	P	P	P	3.21	3.01	3.01	3.47	3.57	2006
104	male	CPIRD	F	P	P	2.65	2.53	2.42	2.73	2.1	2006
106	male	Direct Track	P	P	P	3.83	3.65	3.68	2.72	2.81	2006
107	male	Direct Track	P	P	P	3.86	3.9	3.91	2.71	2.21	2006
111	female	Direct Track	P	P	F	3.34	3.17	3.25	3.23	2.98	2006
112	male	National Track	P	P	F	3.47	3.39	3.37	3.28	2.92	2006
114	female	CPIRD	F	P	P	2.46	2.48	2.56	3.47	NA	2006
116	female	Direct Track	P	P	P	3.4	3.4	3.3	3.68	3.42	2006
117	female	National Track	F	F	NA	3.29	3.26	3.02	3.26	3.12	2006
118	female	National Track	P	P	P	3.71	3.61	3.66	2.9	NA	2006
119	female	National Track	P	P	P	3.44	3.24	3.28	3.22	2.98	2006
127	female	CPIRD	F	P	P	3.13	2.72	2.71	3.28	2.86	2006
130	female	CPIRD	F	P	NA	2.28	2.42	2.39	3.26	2.96	2006
132	female	CPIRD	P	P	F	2.72	2.62	2.72	3.67	3.78	2006
136	male	CPIRD	P	P	P	3.42	3.19	3.22	3.3	3.21	2006
137	female	Direct Track	P	P	F	3.16	2.96	3	3	NA	2006
138	male	CPIRD	F	P	P	2.35	2.34	2.41	3.5	3.63	2006
139	male	Direct Track	F	P	P	3.05	2.91	2.78	3.39	2.76	2006
141	female	National Track	P	P	P	3.23	3.39	3.39	3.11	2.3	2006
142	female	National Track	P	P	P	3.43	3.25	3.27	3.14	2.84	2006
144	female	CPIRD	F	P	P	3.33	3.23	3.15	3.07	2.68	2006
152	female	CPIRD	P	P	P	2.64	3	3.07	NA	NA	2006
155	female	CPIRD	F	P	F	2.84	2.55	2.62	3.07	2.79	2006
156	male	CPIRD	F	P	NA	3.21	3.15	3.07	2.8	2.29	2006
162	female	CPIRD	P	P	F	3.01	2.95	2.99	3.27	2.9	2006
164	female	CPIRD	P	P	P	2.96	2.48	2.53	2.94	1.88	2006
167	male	CPIRD	F	P	P	2.47	2.59	2.61	3.06	2.49	2006
173	female	Direct Track	P	P	P	3.12	3.06	3.11	3.46	3.21	2006
175	female	CPIRD	F	P	F	2.56	2.63	2.66	2.71	1.53	2006
176	female	CPIRD	P	P	P	3.33	3.14	3.18	3.14	2.51	2006
177	female	CPIRD	F	F	NA	2.09	2.01	1.96	NA	2.29	2006
181	female	CPIRD	P	P	P	4	3.77	3.68	3.25	2.85	2006
