# Supplementary material for: CPIRD: A successful Thai programme to produce clinically competent medical graduates
Source: F1000Res. 2015 Jun 18;4:158. [Version 1] doi: 10.12688/f1000research.6638.1 (PMC4648210; doi:10.12688/f1000research.6638.1)
Supplement: Supplementary file 2 [file f1000research-4-7131-s0001.tgz]

Archive with 1 entries (1 files):
- 8801801c-8497-4911-ad42-b7fac40ed86a.r
