# Supplementary material for: CPIRD: A successful Thai programme to produce clinically competent medical graduates
Source: F1000Res. 2015 Jun 18;4:158. [Version 1] doi: 10.12688/f1000research.6638.1 (PMC4648210; doi:10.12688/f1000research.6638.1)
Supplement: Supplementary file 2 [file f1000research-4-7131-s0001.tgz › 8801801c-8497-4911-ad42-b7fac40ed86a.r]

setwd("/Volumes/DATA/")

library("epicalc") ## an package for epidemiological analysis written by Professor Virasakdi, 
# one of the co-authors of this paper
zap()
qe1<-read.csv("tdata.csv")
use(qe1)
head(qe1)

totaldata<-.data

#############data preparation completed##################################

use(totaldata)
head(.data)
des()
##1 make the "Table 1"
Cohort<-as.factor(Cohort)
pack() 
label.var(Gender,"Sex")
label.var(Cohort,"Year of Enrollment")
tableStack(vars=c("Gender","Cohort"),by=Admission)
table1<-tableStack(vars=c("Gender","Cohort"),by=Admission,name.test = F)
write.csv(table1,"table1.csv")

##2 make the "Figure 1"
####transfer the data from a wide type into a long time for longitudinal analysis
longtotal<-reshape(.data,direction="long", idvar="StudentID", varying=list(8:12),v.names="GPA")
longtotal[StudentID=="4625001",] #check the first item is same or not,right
head(.data)
use(longtotal)
library(nlme) #package for Nonlinear Mixed Effects Mode
gtotal.gp <- groupedData(GPA ~ time|Admission, data=longtotal,
                         labels=list(x="Five years of GPA", y="GPA score"))


tiff("Plotfigure1.tiff", width = 6,  height=4,units = 'in', res = 300)
### this command will make a high resolution picture with 300 dpi and 6X4 inches big in size.
aggregate.plot(x=GPA, by=time, group=Admission,ylim=c(2.7,3.6),legend=F,main=NULL,las=1,xaxt="n",lty=1:3) ##
## las=1 change the number in y lab horizontal,xaxt="n" delete the 1:5 in x axis
axis(side=1,at=1:5,labels=c("1st year","2nd year","3rd year","4th year","5th year")) # mark x axis with Years of study
title(main=list("Figure1 GPA over five years by three different programmes",cex=0.9),xlab="Years of study",ylab="Grade point average (points)")
legend("bottomright",legend=c("CPIRD","Direct Track","National Track"),lty=1:3,
       cex=0.55,col=c("black","green","red"), adj=0, title="Enrollment Programme",
       inset=0.03,text.font=1)
dev.off()
### make the figure in the following directory
getwd()

##to make table 2
library(geepack) #to load GEE pack
model1 <- geeglm(GPA ~ time*Admission, id=StudentID, data=.data,
                 corstr="ar1") ##ar1 means auto-regressive model
options(digits=4)

summary(model1)
round(summary(model1)$coefficient,digits=3) ##*** The data are to make the table 2


##########################################################################
use(totaldata)
nrow(.data) #631
des()
table(NLE1,Admission,Cohort)
keepData(subset=Cohort=="2003") ## study for Cohort 2003, to fill in the first 1/3 part of the table
## for step 1 result
table(Admission,NLE1,Cohort)
fisher.test(table(Admission,NLE1,Cohort)[1:2,1:2,1]) #<0.01 
fisher.test(table(Admission,NLE1,Cohort)[c(1,3),1:2,1])#<0.01
## for step 2 result
table(Admission,NLE2,Cohort)
fisher.test(table(Admission,NLE2,Cohort)[1:2,1:2,1]) #<0.05 
fisher.test(table(Admission,NLE2,Cohort)[c(1,3),1:2,1])#p=0.13>0.05
## for step 3 result
table(Admission,NLE3,Cohort)
fisher.test(table(Admission,NLE3,Cohort)[1:2,1:2,1]) #<0.05 
fisher.test(table(Admission,NLE3,Cohort)[c(1,3),1:2,1])

#################
use(totaldata)
keepData(subset=Cohort=="2004") ## study for Cohort 2004, to fill in the middle 1/4 part of the table
## for step 1 result
table(Admission,NLE1,Cohort)
fisher.test(table(Admission,NLE1,Cohort)[1:2,1:2,1]) #p>0.05 
fisher.test(table(Admission,NLE1,Cohort)[c(1,3),1:2,1])#p>0.05
## for step 2 result
table(Admission,NLE2,Cohort)
fisher.test(table(Admission,NLE2,Cohort)[1:2,1:2,1]) #p>0.05 
fisher.test(table(Admission,NLE2,Cohort)[c(1,3),1:2,1])#p>0.05
## for step 3 result
table(Admission,NLE3,Cohort)
fisher.test(table(Admission,NLE3,Cohort)[1:2,1:2,1]) #<0.05 
fisher.test(table(Admission,NLE3,Cohort)[c(1,3),1:2,1])
#############
use(totaldata)
keepData(subset=Cohort=="2005") ## study for Cohort 2005, to fill in the middle 1/4 part of the table
## for step 1 result
table(Admission,NLE1,Cohort)
fisher.test(table(Admission,NLE1,Cohort)[1:2,1:2,1]) #p>0.05 
fisher.test(table(Admission,NLE1,Cohort)[c(1,3),1:2,1])#p>0.05
## for step 2 result
table(Admission,NLE2,Cohort)
fisher.test(table(Admission,NLE2,Cohort)[1:2,1:2,1]) #p>0.05 
fisher.test(table(Admission,NLE2,Cohort)[c(1,3),1:2,1])#p>0.05
## for step 3 result
table(Admission,NLE3,Cohort)
fisher.test(table(Admission,NLE3,Cohort)[1:2,1:2,1]) #p>0.05 
fisher.test(table(Admission,NLE3,Cohort)[c(1,3),1:2,1])#p>0.05
#####
use(totaldata)
keepData(subset=Cohort=="2006") ## study for Cohort 2006, to fill in the bottom 1/4 part of the table
## for step 1 result
table(Admission,NLE1,Cohort)
fisher.test(table(Admission,NLE1,Cohort)[1:2,1:2,1]) #p<0.01 
fisher.test(table(Admission,NLE1,Cohort)[c(1,3),1:2,1])#p<0.01
## for step 2 result
table(Admission,NLE2,Cohort)
fisher.test(table(Admission,NLE2,Cohort)[1:2,1:2,1]) #p>0.05 
fisher.test(table(Admission,NLE2,Cohort)[c(1,3),1:2,1])#p>0.05
## for step 3 result
table(Admission,NLE3,Cohort)
fisher.test(table(Admission,NLE3,Cohort)[1:2,1:2,1]) #p>0.05 
fisher.test(table(Admission,NLE3,Cohort)[c(1,3),1:2,1])#p>0.05
